# Supplementary material for: Molecular Signaling and Metabolic Responses during the Interaction between Human Keratinocytes (HaCaT) and the Dermatophyte Trichophyton rubrum
Source: J Fungi (Basel). 2024 Jan 16;10(1):72. doi: 10.3390/jof10010072 (PMC10820588; doi:10.3390/jof10010072)
Supplement: Supplementary file 1 [file jof-10-00072-s001.zip]

Archive with 1 entries (1 files):
- jof-2695959-supplementary.pdf
